# Supplementary material for: NGS-Based Genomic Profiling Identifies Independent Predictors of Time to Castration Resistance in Hormone-Sensitive Prostate Cancer: A Retrospective Real-World Study
Source: Curr Oncol. 2026 Jul 10;33(7):416. doi: 10.3390/curroncol33070416 (PMC13408311; doi:10.3390/curroncol33070416)
Supplement: Supplementary file 1 [file curroncol-33-00416-s001.zip]

Archive with 4 entries (4 files):
- Figure S1.jpeg
- Figure S2.jpeg
- Figure S3.jpeg
- Supplementary Table S1.pdf
